# Supplementary material for: An Innovative Test for the Rapid Detection of Specific IgG Antibodies in Human Whole-Blood for the Diagnosis of Opisthorchis viverrini Infection
Source: Trop Med Infect Dis. 2022 Oct 17;7(10):308. doi: 10.3390/tropicalmed7100308 (PMC9607866; doi:10.3390/tropicalmed7100308)
Supplement: Supplementary file 1 [file tropicalmed-07-00308-s001.zip]

Archive with 1 entries (1 files):
- tropicalmed-1946492-supplementary.pdf
